# Supplementary material for: Integrated Metabolomics and Flavor Profiling Provide Insights into the Metabolic Basis of Flavor and Nutritional Composition Differences Between Sunflower Varieties SH363 and SH361
Source: Foods. 2025 Dec 30;15(1):106. doi: 10.3390/foods15010106 (PMC12785768; doi:10.3390/foods15010106)
Supplement: Supplementary file 1 [file foods-15-00106-s001.zip]

Archive with 2 entries (2 files):
- Figure Supplements.pdf
- Tables.xlsx
