# Supplementary material for: Integrated Metabolomics and Flavor Profiling Provide Insights into the Metabolic Basis of Flavor and Nutritional Composition Differences Between Sunflower Varieties SH363 and SH361
Source: Foods. 2025 Dec 30;15(1):106. doi: 10.3390/foods15010106 (PMC12785768; doi:10.3390/foods15010106)
Supplement: Supplementary file 1 [file foods-15-00106-s001.zip › Tables.xlsx]

## Sheet: Table S1
Table S1. Differential metabolites between SH363 and SH361(SH363 vs SH361)
Index	Platform	Formula	Compounds	Class I	Class II	CAS	SH363-1	SH363-2	SH363-3	SH361-1	SH361-2	SH361-3	VIP	P-value	FDR	Fold_Change	Log2FC	Type
mws1715	UPLC-MS/MS	C10H13N5O3	Cordycepin (3'-Deoxyadenosine)*	Nucleotides and derivatives	Nucleotides and derivatives	73-03-0	228003	256367	130147	104248	91124.8	100756	1.16733	0.10747	0.227842	2.07517	1.05323	up
Lahp003147	UPLC-MS/MS	C13H18N2O	N,N-cinnamoylbutanediamine*	Alkaloids	Phenolamine	-	80444.7	79791	218819	546593	212011	336000	1.08345	0.118944	0.240883	0.346294	-1.52993	down
mws1015	UPLC-MS/MS	C15H16O9	Esculin (6,7-Dihydroxycoumarin-6-O-glucoside)*	Lignans and Coumarins	Coumarins	531-75-9	1.78702e+06	4.5381e+06	2.0336e+06	1.39607e+06	1.03862e+06	1.33811e+06	1.03975	0.222668	0.357765	2.21552	1.14765	up
Cmyn001328	UPLC-MS/MS	C15H16O9	Daphnin*	Lignans and Coumarins	Coumarins	486-55-5	1.75827e+06	4.11146e+06	1.98194e+06	971887	1.34836e+06	1.1313e+06	1.10024	0.187382	0.318634	2.27483	1.18576	up
Hmcp004865	UPLC-MS/MS	C15H20O2	Costunolide*	Terpenoids	Sesquiterpenoids	553-21-9	30551.2	456190	59741.2	6110.24	6110.24	6110.24	1.1786	0.328236	0.459214	29.8124	4.89784	up
Lmjp009734	UPLC-MS/MS	C15H20O2	Glechomanolide*	Terpenoids	Sesquiterpenoids	38146-68-8	25013.4	478834	69504.8	5002.68	5002.68	5002.68	1.18097	0.32648	0.458084	38.203	5.25561	up
Wcop008452	UPLC-MS/MS	C15H22O2	5-(hydroxymethyl)-2,7-dimethyl-6-propyl-2,3-dihydro-1H-inden-1-ol*	Terpenoids	Sesquiterpenoids	-	72651.2	1.56729e+06	216915	17991	48004.6	34983.3	1.04806	0.343852	0.472232	18.3885	4.20074	up
zjbp111608	UPLC-MS/MS	C15H22O2	11-hydroxyvalenc-1(10),8-dien-2-one*	Terpenoids	Sesquiterpenoids	-	52934.6	1.40544e+06	182459	21210.6	38575.3	31361.3	1.00419	0.353354	0.480402	18.002	4.17009	up
Zjxp110312	UPLC-MS/MS	C15H22O2	12-Carboxyeudesma-3,11(13)-diene(Isocostic acid)*	Terpenoids	Sesquiterpenoids	69978-82-1	74867.7	1.69187e+06	244011	24221.7	63240.5	41709.3	1.00841	0.346092	0.473434	15.5665	3.96037	up
Zjxp110320	UPLC-MS/MS	C15H22O3	2α-Hydroxycostic acid*	Terpenoids	Sesquiterpenoids	-	18398.4	405941	21987.1	3679.68	3679.68	3679.68	1.10053	0.376311	0.501748	40.4317	5.33742	up
Zjxp110319	UPLC-MS/MS	C15H22O3	3α-Hydroxycostic acid*	Terpenoids	Sesquiterpenoids	-	18462.3	243562	13263.5	2652.69	2652.69	2652.69	1.13172	0.361324	0.48489	34.5922	5.11238	up
Lmjp005363	UPLC-MS/MS	C15H22O3	Arteannuin N*	Terpenoids	Sesquiterpenoids	207446-92-2	42169.8	836523	30968.2	6193.64	6193.64	6193.64	1.09799	0.381264	0.507884	48.9567	5.61344	up
Lmjp005254	UPLC-MS/MS	C15H22O3	Arteannuin L*	Terpenoids	Sesquiterpenoids	207446-89-7	26470.6	840111	36125.3	5294.13	5294.13	5294.13	1.08581	0.387296	0.511799	56.837	5.82876	up
Zalp003512	UPLC-MS/MS	C17H20O9	methyl 5-caffeoylquinate*	Phenolic acids	Phenolic acids	-	110224	194962	101899	275865	302496	288454	1.22001	0.0291859	0.106747	0.469634	-1.09039	down
pmb0752	UPLC-MS/MS	C17H20O9	3-O-Feruloylquinic acid*	Phenolic acids	Phenolic acids	1899-29-2	205197	198134	233720	497659	554051	599334	1.35587	0.00348144	0.0382436	0.385847	-1.3739	down
pme2125	UPLC-MS/MS	C18H32O16	Raffinose*	Others	Saccharides	512-69-6	7.99652e+06	6.49556e+06	4.90449e+06	1.17237e+07	3.76756e+07	1.08663e+07	1.03151	0.26087	0.396094	0.321852	-1.63553	down
Qmyp101114	UPLC-MS/MS	C19H30O7	9-O-β-D-Glucoside of 3-hydroxy-7,8-didehydro-β-ionol*	Terpenoids	Sesquiterpenoids	-	164484	135781	151466	360330	412601	383833	1.35763	0.000714135	0.0179927	0.390513	-1.35656	down
Cmmn013378	UPLC-MS/MS	C20H30O2	Levopimaric acid*	Terpenoids	Ditepenoids	79-54-9	4.22452e+06	4.24998e+06	4.21535e+06	8.09377e+06	8.13211e+06	9.90065e+06	1.34951	0.0172268	0.080207	0.485708	-1.04184	down
MWSslk208	UPLC-MS/MS	C20H30O2	Kaurenoic Acid*	Terpenoids	Ditepenoids	6730-83-2	4.17416e+06	4.35096e+06	4.30046e+06	8.0225e+06	8.0913e+06	9.90616e+06	1.34603	0.0185052	0.0822443	0.492913	-1.02059	down
Zaxn006988	UPLC-MS/MS	C20H30O2	Isopimaric acid*	Terpenoids	Ditepenoids	5835-26-7	4.53573e+06	4.28934e+06	4.36413e+06	8.36301e+06	8.38467e+06	1.02269e+07	1.34748	0.0165261	0.0784584	0.488948	-1.03225	down
Zasn010433	UPLC-MS/MS	C20H36O2	Linolelaidic acid ethyl ester*	Lipids	Free fatty acids	6114-21-2	52036.6	57778.3	48791.6	110107	114821	101729	1.35337	0.000529609	0.0172475	0.485543	-1.04233	down
Hmpp003270	UPLC-MS/MS	C21H20O11	Luteolin-4'-O-glucoside*	Flavonoids	Flavones	6920-38-3	1.6673e+06	1.45463e+06	973964	661940	472743	464508	1.26147	0.0452391	0.133143	2.56123	1.35683	up
Smgp004575	UPLC-MS/MS	C21H20O12	Quercetin-5-O-β-D-glucoside*	Flavonoids	Flavonols	-	2.67859e+06	3.13212e+06	3.78186e+06	1.47505e+06	1.70838e+06	1.46298e+06	1.31068	0.0296234	0.106852	2.06451	1.0458	up
Ymjm000147	UPLC-MS/MS	C21H22O10	p-Hydroxyphenyl 6-O-(E)-caffeoyl-β-D-allopyranoside*	Phenolic acids	Phenolic acids	-	2.98633e+06	2.83454e+06	2.84306e+06	8.20979e+06	6.59798e+06	3.24859e+06	1.04823	0.165253	0.293964	0.479827	-1.05941	down
HJN087	UPLC-MS/MS	C21H22O10	Naringenin-4'-O-glucoside*	Flavonoids	Flavanones	-	892513	925699	987487	207748	210166	256267	1.36493	0.000139087	0.00853106	4.16164	2.05715	up
HJN090	UPLC-MS/MS	C21H22O10	Isocoreopsin*	Flavonoids	Flavanones	-	1.03179e+06	966068	824575	302463	224366	631015	1.1557	0.0296647	0.106852	2.43766	1.2855	up
Walp013004	UPLC-MS/MS	C21H36O3	Glycidyl Linoleate*	Lipids	Glycerol ester	24305-63-3	72996.4	98595.8	71720.2	34616.9	40141.7	35900	1.31855	0.033164	0.111122	2.19877	1.1367	up
Walp012785	UPLC-MS/MS	C21H36O3	(Oxiran-2-yl)methyl octadeca-9,12-dienoate*	Lipids	Glycerol ester	856386-19-1	81375.9	94642.5	78235.2	35465.9	40875.4	36322.1	1.35113	0.00642364	0.0519633	2.25675	1.17425	up
Lmhp112042	UPLC-MS/MS	C21H38O4	1-Linoleoylglycerol*	Lipids	Glycerol ester	2277-28-3	334241	401466	319240	166379	136401	114883	1.32282	0.00416966	0.0405212	2.52583	1.33676	up
Ladp004020	UPLC-MS/MS	C22H22O12	tenuiflorin C glucoside	Flavonoids	Other Flavonoids	-	576235	477302	467275	2.13707e+06	1.8705e+06	1.65831e+06	1.35709	0.00704265	0.0541883	0.268416	-1.89746	down
Lmjp002906	UPLC-MS/MS	C22H22O12	Rhamnetin-3-O-Glucoside*	Flavonoids	Flavonols	27875-34-9	560256	636983	894667	4.60378e+06	4.64606e+06	3.98528e+06	1.35528	0.000735233	0.0179927	0.158057	-2.66148	down
Lmcp003788	UPLC-MS/MS	C22H22O12	Isotamarixin*	Flavonoids	Flavonols	-	794778	677480	1.11733e+06	4.64061e+06	6.15069e+06	4.95658e+06	1.34834	0.00709659	0.0541883	0.164441	-2.60436	down
Hmzp003994	UPLC-MS/MS	C22H22O12	Pedaliin*	Flavonoids	Flavones	22860-72-6	1.15835e+06	1.24745e+06	780725	6.44325e+06	4.15738e+06	4.3613e+06	1.32901	0.0290789	0.106747	0.212976	-2.23124	down
Sakn004940	UPLC-MS/MS	C23H26O11	Sanangoside*	Phenolic acids	Phenolic acids	-	630007	613427	760810	2.57612e+06	1.03397e+06	2.18296e+06	1.18906	0.110642	0.232617	0.345974	-1.53127	down
Lmmp003817	UPLC-MS/MS	C24H22O14	Kaempferol-3-O-(6''-malonyl)glucoside*	Flavonoids	Flavonols	81149-02-2	462259	554082	234763	256673	140848	160220	1.06074	0.12227	0.244901	2.24317	1.16554	up
Lmmn002274	UPLC-MS/MS	C26H34O11	Isolariciresinol-9'-O-glucoside*	Lignans and Coumarins	Lignans	63358-12-3	71907.5	73069.4	117141	148652	175106	216143	1.21506	0.0224803	0.093004	0.485494	-1.04247	down
Wahp004848	UPLC-MS/MS	C27H32O15	Viscumneoside I*	Flavonoids	Flavanones	-	652752	625111	1.05395e+06	1.89089e+06	2.1131e+06	2.04057e+06	1.29577	0.00477514	0.044609	0.38577	-1.37419	down
Wahp004750	UPLC-MS/MS	C27H32O15	Viscumneoside III(Homoeriodictyol-7-O-Apiosyl-(1-2)-Glucopyranoside)*	Flavonoids	Flavones	118985-27-6	897960	724130	1.23388e+06	2.16918e+06	3.19951e+06	2.52617e+06	1.28455	0.0164913	0.0784584	0.361751	-1.46693	down
Hmln002355	UPLC-MS/MS	C27H34O12	5'-Methoxymatairesinoside*	Lignans and Coumarins	Lignans	1691201-82-7	430842	394147	418241	872064	935730	725524	1.33773	0.0179285	0.0822144	0.490752	-1.02693	down
Zblp004717	UPLC-MS/MS	C28H32O16	3'-methoxyquercetin-3-O-L-rhamnosyl(1→2)-glucopyranoside*	Flavonoids	Flavonols	-	1.14525e+06	918101	664133	613421	367044	332663	1.14206	0.0557145	0.150794	2.07709	1.05456	up
Hmlp004943	UPLC-MS/MS	C28H32O16	Nitensoside B	Flavonoids	Flavones	-	1.08431e+06	982862	829214	537221	408950	205697	1.17771	0.0102935	0.0629063	2.51451	1.33028	up
MWSHY0135	UPLC-MS/MS	C28H32O16	Isorhamnetin-3-O-rutinoside (Narcissin)*	Flavonoids	Flavonols	604-80-8	926867	750487	633657	358151	251468	256483	1.30503	0.0184277	0.0822443	2.66829	1.41592	up
Lmsp003252	UPLC-MS/MS	C28H32O17	Isorhamnetin-3-O-sophoroside	Flavonoids	Flavonols	-	118698	114900	106722	207573	293055	249718	1.32454	0.0289908	0.106747	0.453553	-1.14066	down
Cmhp002692	UPLC-MS/MS	C28H32O17	Madreselvin A	Flavonoids	Flavonols	188682-83-9	107686	77384.6	120798	219298	303601	208688	1.26976	0.0276527	0.104274	0.418089	-1.25812	down
Zmhp002640	UPLC-MS/MS	C33H40O21	6-Hydroxykaempferol-3-O-Rutinoside-6-O-glucoside*	Flavonoids	Flavonols	-	44469.3	32811.8	32815.1	84847.7	67890.2	74667.2	1.30421	0.00402307	0.0396286	0.484142	-1.0465	down
Lmmp002334	UPLC-MS/MS	C33H40O21	Quercetin-3-O-rutinoside-7-O-glucoside*	Flavonoids	Flavonols	-	25093.5	23680.5	26028.1	93898.1	64496.2	61093.2	1.32877	0.0430708	0.130747	0.340804	-1.55299	down
mws0863	UPLC-MS/MS	C5H11O7P	2-Deoxyribose-5'-phosphate*	Nucleotides and derivatives	Nucleotides and derivatives	102916-66-5	796473	1.18995e+06	1.47996e+06	3.1858e+06	2.57847e+06	2.54924e+06	1.26001	0.00491921	0.0450824	0.416957	-1.26203	down
pme0513	UPLC-MS/MS	C5H12O5	Xylitol*	Others	Saccharides	87-99-0	35770	62415.1	31566.8	116828	132434	114241	1.27466	0.00475034	0.044609	0.356948	-1.48621	down
mws0437	UPLC-MS/MS	C5H12O5	D-Arabitol*	Others	Saccharides	488-82-4	141993	106931	139524	1.25249e+06	1.20937e+06	900960	1.36089	0.0115897	0.0666627	0.115512	-3.11388	down
mws0213	UPLC-MS/MS	C5H12O5	Ribitol*	Others	Saccharides	488-81-3	32621.8	58908.5	43490.8	270084	175878	191337	1.3242	0.023095	0.0942015	0.211865	-2.23878	down
MWS04455	UPLC-MS/MS	C5H9NO3	Cis-L-3-hydroxyproline*	Amino acids and derivatives	Amino acids and derivatives	567-35-1	8.92539e+06	9.34658e+06	9.38117e+06	2.3123e+07	1.99005e+07	2.0011e+07	1.36214	0.00705815	0.0541883	0.438699	-1.1887	down
Lmbn001676	UPLC-MS/MS	C6H10O4	3-Hydroxy-3-Methyl-2-Oxopentanoic Acid*	Organic acids	Organic acids	-	26695.1	12229.8	21189.5	55037.6	36427.3	39655.3	1.15216	0.0333281	0.111122	0.458467	-1.12511	down
mws0924	UPLC-MS/MS	C6H10O4	2-Methylglutaric acid*	Organic acids	Organic acids	617-62-9	216849	210223	232052	519126	399686	427666	1.3366	0.0211162	0.0897934	0.489518	-1.03057	down
mws0208	UPLC-MS/MS	C6H10O4	Adipic Acid*	Organic acids	Organic acids	124-04-9	291880	249839	284606	590429	627245	517398	1.34482	0.00520995	0.0469067	0.476248	-1.07022	down
mws1155	UPLC-MS/MS	C6H14O6	D-Mannitol*	Others	Saccharides	69-65-8	49091.5	41356.2	53304.8	69520.8	128928	111525	1.20417	0.0828573	0.191964	0.463757	-1.10856	down
Zmdp000292	UPLC-MS/MS	C7H16N4O2	Arginine methyl ester*	Amino acids and derivatives	Amino acids and derivatives	-	1.54658e+06	1.4169e+06	1.14876e+06	3.70011e+06	3.26854e+06	3.19087e+06	1.34094	0.000775052	0.0179927	0.404767	-1.30484	down
Zmjp000182	UPLC-MS/MS	C7H16N4O2	N-Monomethyl-L-arginine*	Amino acids and derivatives	Amino acids and derivatives	17035-90-4	1.31255e+06	1.20563e+06	1.03169e+06	3.13343e+06	3.08464e+06	3.17351e+06	1.35807	0.000753927	0.0179927	0.377985	-1.4036	down
Lmbn001981	UPLC-MS/MS	C7H6O3	2,5-Dihydroxybenzaldehyde*	Others	Aldehyde compounds	1194-98-5	1.83847e+06	1.46761e+06	1.54138e+06	4.47995e+06	4.45697e+06	4.88624e+06	1.35854	0.000100889	0.00768884	0.350676	-1.51179	down
Hmgn001653	UPLC-MS/MS	C7H6O3	Protocatechualdehyde*	Others	Aldehyde compounds	139-85-5	1.53328e+06	2.1577e+06	1.5077e+06	4.18591e+06	5.41215e+06	5.41925e+06	1.32415	0.00575883	0.0493419	0.34618	-1.53041	down
mws1417	UPLC-MS/MS	C9H7NO2	Indole-3-carboxylic acid*	Alkaloids	Plumerane	771-50-6	50127	31809.7	40975.1	84499.1	85776	79980.1	1.28783	0.00934568	0.0604131	0.491146	-1.02578	down
Zbhp006013	UPLC-MS/MS	C24H22O12	Chrysin 7-(6-O-malonylglucoside)	Flavonoids	Flavones	-	313622	329530	258448	56259.1	53297.3	61362.9	1.36506	0.00718519	0.0541883	5.27501	2.39917	up
HJAP135	UPLC-MS/MS	C24H24O12	Pinocembrin-7-O-(6''-O-malonyl)glucoside	Flavonoids	Flavanones	-	1.4621e+06	1.3193e+06	1.3874e+06	555508	469571	570046	1.35858	0.000124451	0.00853106	2.61346	1.38596	up
Zbsp005715	UPLC-MS/MS	C25H26O14	Hesperetin-7-O-(6''-malonyl)glucoside	Flavonoids	Flavanones	-	1.50917e+06	1.40336e+06	1.53752e+06	3.01594e+06	2.89264e+06	2.99505e+06	1.36704	1.2406e-05	0.00199598	0.499802	-1.00057	down
Lhhp120823	UPLC-MS/MS	C11H12O3	Eugenyl formate	Others	Others	-	280470	207750	556986	2.10258e+06	1.73471e+06	2.40025e+06	1.30379	0.00371919	0.0392463	0.167567	-2.57719	down
Wbkp008219	UPLC-MS/MS	C38H46N6O7	(3S,3'S)-N,N'-((1R,2R)-5-((3,4,5-trihydroxy-6-methyltetrahydro-2H-pyran-2-yl)oxy)cyclohex-3-ene-1,2-diyl)bis(2-methyl-2,3,4,9-tetrahydro-1H-pyrido[3,4-b]indole-3-carboxamide)	Alkaloids	Alkaloids	-	52363.6	58346.8	58028.8	182009	148295	124028	1.33579	0.0284331	0.105838	0.3714	-1.42895	down
Ymjm000152	UPLC-MS/MS	C12H16O7	p-Hydroxypheny-β-D-allopyranoside	Others	Others	-	382209	359521	377535	993621	797426	782232	1.34855	0.0183193	0.0822443	0.434957	-1.20106	down
Jmwn002117	UPLC-MS/MS	C14H20O9	2,6-dimethoxybenzene-1,4-diol 1-O-β-D-glucopyranoside	Phenolic acids	Phenolic acids	-	144286	110073	114508	365200	354446	292085	1.34087	0.00415505	0.0405212	0.36459	-1.45565	down
Wafn002827	UPLC-MS/MS	C16H22O9	Dihydroferulic acid glucoside	Phenolic acids	Phenolic acids	-	287244	371665	229829	894236	1.06128e+06	1.27519e+06	1.32632	0.0113965	0.0660087	0.275091	-1.86202	down
Lakn002165	UPLC-MS/MS	C18H24O13	Protocatechuic acid glucosyl xyloside	Phenolic acids	Phenolic acids	-	114707	61009.1	72309.7	287854	262315	327232	1.31149	0.00120046	0.0222855	0.282683	-1.82275	down
Waln010192	UPLC-MS/MS	C28H52NO9P	2-(2,3-dihydroxypropoxy)-3-(((2-(dimethylamino)ethoxy)(hydroxy)phosphoryl)oxy)propyl (8E,11Z,14Z)-octadeca-8,11,14-trienoate	Lipids	LPE	-	26513.8	26487.3	25053.7	54517.9	69278.3	62732.9	1.35303	0.0128181	0.0684894	0.41846	-1.25684	down
Zmxn110201	UPLC-MS/MS	C14H20O9	2,6-Dimethoxy-4-hydroxyphenol-1-O-ß-D-glucopyranoside	Others	Others	-	787978	716251	762478	1.92773e+06	1.51558e+06	1.64333e+06	1.34912	0.0143004	0.0734918	0.44562	-1.16612	down
Rfmb26201	UPLC-MS/MS	C30H38O14	Syringaresinol-4'-O-(6''-acetyl)glucoside	Lignans and Coumarins	Lignans	-	658129	662824	535989	5.48601e+06	6.66893e+06	5.87109e+06	1.36781	0.00374135	0.0392463	0.103014	-3.27908	down
Lmwp003442	UPLC-MS/MS	C21H20O11	Kaempferol-3-O-mannoside（Amoenin）	Flavonoids	Flavonols	-	733230	588677	867678	1.83247e+06	1.51442e+06	1.41963e+06	1.29685	0.00710925	0.0541883	0.459368	-1.12228	down
Lasp003143	UPLC-MS/MS	C11H12O3	1,4-Benzodioxin-6-propanol	Lignans and Coumarins	Lignans	-	383835	244889	304117	635678	1.18295e+06	1.20298e+06	1.25968	0.0585762	0.156492	0.308724	-1.69561	down
Wbmp010544	UPLC-MS/MS	C37H50N2O11	10-Hydroxymethyllycaconitine	Alkaloids	Alkaloids	-	58523.5	45916.7	40418.9	211880	146888	138268	1.32191	0.0316046	0.109036	0.291446	-1.7787	down
Sagp002728	UPLC-MS/MS	C21H22O11	Maesopsin 4-O-Glucoside(Hovetrichoside C)	Flavonoids	Other Flavonoids	-	67965.7	64405.2	81531.2	39957.3	7991.46	7991.46	1.14472	0.0227139	0.0934367	3.82376	1.93499	up
Wbmp006077	UPLC-MS/MS	C26H36NO4+	1,10-dimethoxy-6,6-dimethyl-2,9-di(propan-2-yloxy)-5,6,6a,7-tetrahydro-4H-dibenzo[de,g]quinolin-6-ium	Alkaloids	Alkaloids	-	529934	490097	382329	145588	251711	140021	1.26137	0.00796289	0.0576513	2.60992	1.384	up
Wdtp002974	UPLC-MS/MS	C18H21N5O6	N-(p-hydroxybenzyl) adenosine	Nucleotides and derivatives	Nucleotides and derivatives	-	160505	90491.7	117400	241333	351351	425076	1.24461	0.0420122	0.129433	0.361969	-1.46606	down
Lhmp122021	UPLC-MS/MS	C26H26O12	3-O-caffeioyl feruloyl quinic acid	Others	Others	-	106441	124412	175546	275066	280657	266806	1.27049	0.0185163	0.0822443	0.494084	-1.01717	down
Smnp001863	UPLC-MS/MS	C22H24O10	8-O-methyl-7-hydroxyaloin	Quinones	Anthraquinone	-	909049	1.08772e+06	633956	1.86324e+06	1.94084e+06	1.62404e+06	1.25176	0.00609978	0.050754	0.484648	-1.04499	down
Zmmp000635	UPLC-MS/MS	C6H11NO2	4,5-Dehydro-L-leucine	Amino acids and derivatives	Amino acids and derivatives	-	9.41413e+06	9.64154e+06	8.03514e+06	2.84069e+07	2.25686e+07	2.53815e+07	1.35373	0.00654327	0.0520585	0.354791	-1.49496	down
HJN078	UPLC-MS/MS	C26H30O13	Pinocembrin-7-O-(2''-O-arabinosyl)glucoside	Flavonoids	Flavanones	-	1.2978e+06	1.13649e+06	1.40599e+06	437814	448856	524762	1.35352	0.00485435	0.0447713	2.72084	1.44405	up
Wbmn004986	UPLC-MS/MS	C28H38O13	Lyoniresinol-3α-O-glucoside	Lignans and Coumarins	Lignans	-	74581.7	82866.1	88798.2	608500	668781	667599	1.36999	0.000816551	0.0184745	0.126612	-2.98151	down
Rfmb25702	UPLC-MS/MS	C28H34O12	Pinoresinol-4-O-(6''-acetyl)glucoside	Lignans and Coumarins	Lignans	-	46914	42975	32610.9	443806	457009	451090	1.36661	2.66091e-07	0.0003853	0.0906128	-3.46414	down
Jmwn002494	UPLC-MS/MS	C15H18O8	3-[4-(β-D-glucopyranoside)-phenylacrylic]-acid	Phenolic acids	Phenolic acids	-	2.21296e+06	1.03421e+06	1.36583e+06	36180.8	52345.7	38942.4	1.35955	0.0508974	0.143944	36.1892	5.17749	up
Hmln000873	UPLC-MS/MS	C13H16O10	2-O-Galloyl-D-glucose	Phenolic acids	Phenolic acids	-	147011	159610	144037	375000	314172	323319	1.35653	0.00715979	0.0541883	0.445099	-1.1678	down
Zbfn003867	UPLC-MS/MS	C23H24O12	2-O-(3,4-dihydroxyphenylacetyl)-6-O-caffeoylglucoside	Phenolic acids	Phenolic acids	-	1.21229e+07	1.13699e+07	1.42897e+07	3.556e+07	2.76447e+07	5.26359e+07	1.28948	0.0698236	0.174991	0.326159	-1.61635	down
Zmhn002750	UPLC-MS/MS	C22H22O11	4-O-(6'-O-Glucosylcaffeoyl)-4-hydroxybenzoic acid	Phenolic acids	Phenolic acids	-	432614	395360	368925	740240	1.05682e+06	606851	1.225	0.0919423	0.204505	0.497897	-1.00608	down
Hmhn003067	UPLC-MS/MS	C15H18O8	Phenylpropionic acid-O-β-D-glucopyranoside	Phenolic acids	Phenolic acids	-	1.33859e+06	867301	1.10478e+06	25730.4	35434.1	13463	1.35523	0.015377	0.076571	44.3627	5.47128	up
Zbn004415	UPLC-MS/MS	C26H28O16	5,6-Dihydroxylucidin-3β-primeveroside	Quinones	Anthraquinone	-	76450.9	80090.9	101931	34558.2	39507.3	22225.4	1.28013	0.00738995	0.0549171	2.68429	1.42454	up
Zbfn004301	UPLC-MS/MS	C23H24O11	2-O-(4-carboxylic acid phenethyl)-6-O-caffeoyl glucoside	Phenolic acids	Phenolic acids	-	117703	161383	115279	444156	428378	358045	1.33984	0.00221744	0.0302911	0.320471	-1.64173	down
Lajn004573	UPLC-MS/MS	C23H28O11	7,2',4'-Trihydroxy-8,3'-dimethoxyisoflavanglucoside	Flavonoids	Other Flavonoids	-	1.97448e+06	2.27694e+06	1.90997e+06	732209	1.00404e+06	1.331e+06	1.22833	0.0110635	0.0647786	2.00877	1.00631	up
Wbtn005071	UPLC-MS/MS	C21H22O12	2,5-dihydroxy-1,6-dimethoxy-8-{[(2s,3r,4s,5s,6r)-3,4,5-trihydroxy-6-(hydroxymethyl)oxan-2-yl]oxy}xanthen-9-one	Flavonoids	Other Flavonoids	-	2.0606e+06	1.90358e+06	2.28474e+06	1.11332e+06	909614	1.02024e+06	1.33993	0.00318154	0.036855	2.05343	1.03803	up
ZbWn003402	UPLC-MS/MS	C10H12O5S	3-oxo-4-phenylbutyl hydrogen sulfate	Others	Others	-	1.51126e+06	1.33799e+06	1.67736e+06	481720	455715	648346	1.33395	0.00226791	0.030691	2.8545	1.51324	up
Lmcp005542	UPLC-MS/MS	C30H27O15+	Delphinidin 3-O-(6-caffeoyl-beta-D-glucoside)	Flavonoids	Anthocyanidins	-	27997.3	42232.9	41794.4	117146	109727	119642	1.33484	0.000393233	0.0149842	0.32329	-1.6291	down
Lmpp003929	UPLC-MS/MS	C31H29O13+	Peonidin-3-O-(6''-O-p-coumaroyl)glucoside	Flavonoids	Anthocyanidins	-	40138	53534.6	88271.2	205673	228884	174367	1.27942	0.0027116	0.0327199	0.298796	-1.74277	down
Lhwp110305	UPLC-MS/MS	C24H38O12	(6S,7E,9R)-vomifoliol-9-O-β-D-Xyl-(1-6)-O-β-D-Glu	Terpenoids	Monoterpenoids	-	120017	86822.3	134601	323606	281767	259092	1.31032	0.00240348	0.0319288	0.394972	-1.34018	down
Lhdp120312	UPLC-MS/MS	C19H32O7	3-Hydroxy-7,8-dehydro-ionol-9-O-β-D-glucopyranoside	Terpenoids	Monoterpenoids	-	82071.2	110669	159180	426473	375499	389173	1.3108	0.000951876	0.0189468	0.295447	-1.75903	down
Wagp005779	UPLC-MS/MS	C22H32O10	3-Oxo-Alpha-Ionol 3'-(6''-Malonyl)Glucoside	Terpenoids	Sesquiterpenoids	-	389922	387156	439696	959005	925126	832477	1.35768	0.00174894	0.0269411	0.447902	-1.15874	down
Yalp003517	UPLC-MS/MS	C14H16O4	30-Hydroxyfraxinellone	Terpenoids	Sesquiterpenoids	-	38208.7	30775.7	54849.8	428644	487024	743935	1.34983	0.033375	0.111122	0.0746168	-3.74436	down
Lhyp112511	UPLC-MS/MS	C28H38O13	Rumphioside B	Terpenoids	Ditepenoids	-	263499	119273	240251	457447	499975	565501	1.20434	0.00731665	0.0548938	0.409096	-1.28949	down
Lacp005577	UPLC-MS/MS	C22H32O10	3-(3'-Hydroxybutyl)-2,4,4-trimethylcyclohexa-2,5-dienone malonyl glucoside	Terpenoids	Sesquiterpenoids	-	54185.9	53989.4	58683.4	5280.91	5280.91	5280.91	1.37197	0.000926076	0.0189468	10.5322	3.39673	up
Lhmp102844	UPLC-MS/MS	C15H22O	1-Cis-5-cis-germacrone	Terpenoids	Sesquiterpenoids	-	86014.6	654967	219507	33643.5	44184.6	36892.9	1.14697	0.242426	0.378375	8.37238	3.06564	up
Lmjp007763	UPLC-MS/MS	C15H20O2	6,7-Dehydroartemisinic acid	Terpenoids	Sesquiterpenoids	-	6575.68	118758	18779.1	1315.14	1315.14	1315.14	1.18686	0.319098	0.449135	36.5266	5.19088	up
Lmjp005135	UPLC-MS/MS	C15H22O3	Arteannuin K	Terpenoids	Sesquiterpenoids	-	39877.4	53416.5	11104.9	2220.98	2220.98	2220.98	1.28396	0.120664	0.243006	15.6686	3.9698	up
Labn005767	UPLC-MS/MS	C24H40O11	(6R,9R)-megastigman-4-en-9-ol-3-one O-β-D-(6'-O-β-D-apiofuranosyl)glucopyranoside	Terpenoids	Sesquiterpenoids	-	81440.4	81452.6	133890	145046	245456	219794	1.15655	0.0528634	0.147326	0.486294	-1.0401	down
Lmmn004459	UPLC-MS/MS	C20H32O4	Ent-15-oxo-2β,16,19-trihydroxypimar-8(14)-ene	Terpenoids	Ditepenoids	-	469656	615128	712465	1.79399e+06	1.52935e+06	1.5537e+06	1.3283	0.000851261	0.0189419	0.368512	-1.44021	down
Lmdn003075	UPLC-MS/MS	C17H26O10	3,4-Dihydroverbenalin	Terpenoids	Monoterpenoids	-	46732.8	25757.4	71887.2	104697	123476	108925	1.15007	0.0264509	0.102409	0.428295	-1.22332	down
Wbsp001110	UPLC-MS/MS	C10H10N2O	hupcrispatine	Alkaloids	Alkaloids	-	1.48258e+07	1.58204e+07	1.29031e+07	7.134e+07	6.24425e+07	6.53011e+07	1.36658	0.00110505	0.0210542	0.218749	-2.19265	down
Wcgp003276	UPLC-MS/MS	C11H12O3	5-(2-hydroxypropyl)-3H-2-benzofuran-1-one	Others	Others	-	180854	118951	188251	711614	1.42574e+06	1.97608e+06	1.30452	0.0802622	0.189598	0.11865	-3.07522	down
Cmbp003769	UPLC-MS/MS	C21H29N3O9S	N5-(1-((Carboxymethyl)amino)-3-((3-(4-hydroxy-3,5-dimethoxyphenyl)allyl)thio)-1-oxopropan-2-yl)glutamine	Alkaloids	Alkaloids	-	644953	586960	893873	2.28867e+06	4.53889e+06	5.88608e+06	1.29145	0.0770245	0.186508	0.167205	-2.58031	down
Zmsp002859	UPLC-MS/MS	C9H14O3	Comolactone A	Others	Others	-	429417	404971	414456	1.1686e+06	2.62483e+06	2.01536e+06	1.30484	0.0692062	0.173999	0.214992	-2.21764	down
Zmsp003103	UPLC-MS/MS	C9H14O3	Comolactone D	Others	Others	-	1.01026e+06	1.25824e+06	684774	3.27911e+06	4.8061e+06	6.34829e+06	1.30266	0.0454489	0.133146	0.204613	-2.28903	down
Lsmp121706	UPLC-MS/MS	C24H38O12	pteleifoside C	Others	Others	-	96040.4	137583	203780	398689	475472	286759	1.21473	0.0284184	0.105838	0.376773	-1.40823	down
Wasn000410	UPLC-MS/MS	C6H15O8P	sn-glycero-3-phospho-(1'-sn-glycerol)	Others	Others	-	3.51275e+06	3.82336e+06	3.06392e+06	1.17905e+06	882197	936005	1.35097	0.00316357	0.036855	3.46985	1.79487	up
Lazn004429	UPLC-MS/MS	C28H38O13	(2S,3R,4S,6S)-2-[4-[(1R,2R)-1,3-Dihydroxy-2-[4-[(E)-3-hydroxyprop-1-enyl]-2,6-dimethoxyphenoxy]propyl]-2,6-dimethoxyphenoxy]-6-(hydroxymethyl)oxane-3,4-diol	Lignans and Coumarins	Lignans	-	254961	184439	183223	530146	729323	1.09216e+06	1.289	0.069866	0.174991	0.264762	-1.91723	down
Jmzn003632	UPLC-MS/MS	C26H34O11	Manglieside D	Lignans and Coumarins	Lignans	-	1.08522e+06	1.06146e+06	1.31502e+06	2.16053e+06	5.94628e+06	5.20796e+06	1.2183	0.10447	0.224369	0.25999	-1.94347	down
Yhhn000821	UPLC-MS/MS	C21H20O10	kwanzoquinone C	Quinones	Anthraquinone	-	375965	322947	864354	1.24096e+06	1.43554e+06	1.09095e+06	1.15006	0.0308536	0.108124	0.41494	-1.26903	down
Jmzn003343	UPLC-MS/MS	C26H34O11	Saikolignanoside A	Lignans and Coumarins	Lignans	-	1.2483e+06	732306	1.40029e+06	1.98516e+06	3.39755e+06	5.27849e+06	1.16253	0.12031	0.242631	0.317121	-1.65689	down
Lcsn000192	UPLC-MS/MS	C32H44O16	indigoticoside A	Lignans and Coumarins	Lignans	-	258221	106363	169644	466435	399629	509641	1.21261	0.00858932	0.0593722	0.388331	-1.36464	down
pma0214	UPLC-MS/MS	C22H22O12	6-C-Methylquercetin-3-O-glucoside	Flavonoids	Flavonols	-	271993	184861	168477	907526	722393	758587	1.33489	0.0023138	0.031022	0.261808	-1.93342	down
Zmxp002867	UPLC-MS/MS	C28H32O16	Chrysoeriol-5,7-di-O-glucoside	Flavonoids	Flavones	-	3614.58	3614.58	20653	28047.8	20654.2	34850.6	1.05388	0.0629037	0.164413	0.333708	-1.58334	down
Hmcp001598	UPLC-MS/MS	C27H30O16	Isorhamnetin-3-O-(2''-O-xylosyl)glucoside	Flavonoids	Flavonols	-	29058.3	73385.6	41902.1	273509	187850	207481	1.28985	0.00948497	0.061041	0.215815	-2.21213	down
Lmsp002982	UPLC-MS/MS	C33H40O21	Quercetin-3-O-sophoroside-7-O-rhamnoside	Flavonoids	Flavonols	-	29655.3	35345.6	47884.3	72407.1	80336	78060.7	1.27815	0.00901837	0.0596283	0.489097	-1.03181	down
Lmmp002755	UPLC-MS/MS	C33H40O21	Quercetin-7-O-rutinoside-4'-O-glucoside	Flavonoids	Flavonols	-	33619.1	26641.7	33609.4	70687.9	84860.2	98421.7	1.33122	0.0157902	0.0780348	0.369612	-1.43592	down
ZbWp000749	UPLC-MS/MS	C8H18N4O2	ethyl-L-arginine	Amino acids and derivatives	Amino acids and derivatives	-	310550	283233	232361	755409	757509	594248	1.33096	0.0076225	0.0561053	0.392064	-1.35084	down
Zbqp000676	UPLC-MS/MS	C8H18N4O2	3-(triazan-2-yl)propyl L-prolinate	Amino acids and derivatives	Amino acids and derivatives	-	84595.7	89726.8	65158.3	208623	180654	169117	1.32446	0.00297128	0.0352657	0.428874	-1.22137	down
Lcsp011354	UPLC-MS/MS	C20H37NO3	1-amino-2,11-dihydroxyicosa-12,14-dien-3-one	Lipids	LPE	-	34389.9	41067.2	31115.6	21739.5	14086.1	13562.9	1.25604	0.008669	0.0593722	2.15784	1.10959	up
Zmhn000892	UPLC-MS/MS	C13H18O8	4-O-Glucosyl-3,4-dihydroxybenzyl alcohol	Others	Others	-	162459	246117	154358	595635	434075	578767	1.30185	0.00822084	0.0585163	0.34998	-1.51466	down
HJN084	UPLC-MS/MS	C24H24O14	Laricitrin-3-O-(6''-acetyl)glucoside	Flavonoids	Flavonols	-	397559	346205	364117	820126	892442	997877	1.35554	0.00579365	0.0493483	0.408745	-1.29073	down
pmb2855	UPLC-MS/MS	C11H20N2O8	L-Glutamine-O-glycoside	Amino acids and derivatives	Amino acids and derivatives	-	7710.51	7710.51	7710.51	64147.8	39263.3	56402	1.35715	0.0250656	0.0986275	0.144741	-2.78845	down
Rfmb056	UPLC-MS/MS	C29H36O13	Medioresinol-4'-O-(6'''-acetyl)glucoside	Lignans and Coumarins	Lignans	-	22080.3	20990.6	23920.4	127262	163336	137052	1.36638	0.00763311	0.0561053	0.156649	-2.67439	down
Hahn002315	UPLC-MS/MS	C28H36O13	syringaresinol-4-O-β-D-glucopyranoside	Lignans and Coumarins	Lignans	-	535225	468590	510914	1.24621e+06	1.16477e+06	860189	1.30786	0.0349616	0.114795	0.463055	-1.11074	down
Zbqn003748	UPLC-MS/MS	C9H15NO5	N-malonylleucine	Amino acids and derivatives	Amino acids and derivatives	-	115191	145502	151025	261768	345567	322856	1.3167	0.0102392	0.0629063	0.442616	-1.17587	down
Zbqn003921	UPLC-MS/MS	C12H13NO5	N-carboxy-N-(2-oxo-2-phenylethyl)-L-alanine	Amino acids and derivatives	Amino acids and derivatives	-	125084	121524	138703	511388	459579	562213	1.36541	0.00484571	0.0447713	0.251315	-1.99243	down
WaYn000716	UPLC-MS/MS	C18H28O17	Citric Acid diglucoside	Organic acids	Organic acids	-	85549.1	72798.7	72090.6	169192	193533	179553	1.35486	0.000636181	0.0179927	0.424945	-1.23465	down
pmb3041	UPLC-MS/MS	C23H22O14	Tricin-7-O-saccharic acid	Flavonoids	Flavones	-	648951	342167	731912	2.76633e+06	2.3515e+06	1.12325e+06	1.18968	0.085296	0.196357	0.276079	-1.85685	down
Labn002716	UPLC-MS/MS	C15H18O11	galloyl acetyl glucoside	Phenolic acids	Phenolic acids	-	11298.1	11184.5	10521.8	106549	63088.1	56876.7	1.34446	0.0539423	0.147776	0.145706	-2.77887	down
Hmcn002743	UPLC-MS/MS	C22H26O8	Lirioresinol A	Lignans and Coumarins	Lignans	-	8771.42	8771.42	8771.42	66116.3	106958	100746	1.36025	0.0229059	0.0939594	0.0961005	-3.37931	down
Hmln001931	UPLC-MS/MS	C32H42O16	Matairesinol-4,4'-O-diglucoside	Lignans and Coumarins	Lignans	-	201980	181670	167052	30940.7	37252.8	57551.8	1.33021	0.000514625	0.0172475	4.37949	2.13076	up
Lmqn004838	UPLC-MS/MS	C15H8O8	3-O-Methylellagic acid	Tannins	Tannin	-	22489	21660.2	23819.5	80428.8	80157	87715.1	1.36967	0.000954195	0.0189468	0.273735	-1.86915	down
Wayn004109	UPLC-MS/MS	C21H18O13	3'-O-Methylellagic acid 4-O-beta-D-glucoside	Tannins	Tannin	-	150831	178480	149572	1.01051e+06	925039	638485	1.35022	0.0243117	0.0964476	0.186044	-2.42628	down
Lahn005296	UPLC-MS/MS	C36H38O17	Homoeriodictyol p-Coumaroyl apiosyl glucoside	Flavonoids	Flavanones	-	31868	27563.4	39600.1	27543	4831.48	4831.48	1.02444	0.0954106	0.210571	2.66171	1.41235	up
MW0156933	UPLC-MS/MS	C10H19N3O7	Ser-Thr-Ser	Amino acids and derivatives	Amino acids and derivatives	-	173514	178112	143519	65160.5	40227.2	48531.1	1.32588	0.0017015	0.0269158	3.21692	1.68568	up
MW0109387	UPLC-MS/MS	C11H16N4O3	Prolylhistidine	Amino acids and derivatives	Amino acids and derivatives	-	4.39222e+06	3.44141e+06	4.10806e+06	1.91076e+07	1.88622e+07	1.71615e+07	1.36469	0.000337918	0.0135918	0.216604	-2.20687	down
YC512118	UPLC-MS/MS	C18H35NO	Oleamide (9-Octadecenamide)	Lipids	Free fatty acids	301-02-0	2720.66	4784.03	4779.4	544.131	544.131	544.131	1.34806	0.0354613	0.115434	7.5252	2.91173	up
mws0260	UPLC-MS/MS	C6H14N4O2	L-Arginine	Amino acids and derivatives	Amino acids and derivatives	74-79-3	1.20621e+07	1.4594e+07	1.19865e+07	5.03769e+07	4.43589e+07	4.4552e+07	1.36304	0.000957172	0.0189468	0.27743	-1.8498	down
Lhqp101805	UPLC-MS/MS	C15H16O8	Skimmin (7-Hydroxycoumarin-7-O-glucoside)	Lignans and Coumarins	Coumarins	93-39-0	962478	1.44885e+06	1.59273e+06	2.50022e+06	4.00277e+06	1.85657e+06	1.08717	0.140741	0.265011	0.478978	-1.06197	down
pmp000589	UPLC-MS/MS	C24H22O15	Quercetin-7-O-(6''-malonyl)glucoside	Flavonoids	Flavonols	98767-37-4	92717.6	39821.4	101528	240140	189296	224671	1.1991	0.00546696	0.0481623	0.357842	-1.48261	down
Lmzp002365	UPLC-MS/MS	C22H24O11	Hesperetin-7-O-glucoside	Flavonoids	Flavanones	31712-49-9	698350	1.12647e+06	893510	2.12352e+06	2.0379e+06	1.47819e+06	1.23427	0.0215833	0.0907917	0.482007	-1.05287	down
mws4516	UPLC-MS/MS	C5H7NO3	Pyroglutamic acid	Amino acids and derivatives	Amino acids and derivatives	4042-36-8	1.03695e+07	7.06816e+06	9.87184e+06	2.31493e+07	2.08389e+07	2.2248e+07	1.32257	0.000955704	0.0189468	0.412305	-1.27821	down
MWSslk181	UPLC-MS/MS	C21H22O9	Isoliquiritin	Flavonoids	Chalcones	5041-81-6	624021	568513	616187	272976	236025	209395	1.35116	0.000139967	0.00853106	2.51772	1.33212	up
pmp000383	UPLC-MS/MS	C21H22O9	Liquiritigenin-4'-O-Glucoside (Liquiritin)	Flavonoids	Flavanones	551-15-5	640190	544701	669405	258531	247695	191179	1.33751	0.00250003	0.0321252	2.65885	1.4108	up
MWSmce675	UPLC-MS/MS	C12H16O7	Arbutin	Others	Others	497-76-7	242857	175953	222552	683885	476528	499383	1.3098	0.0271835	0.104131	0.38641	-1.3718	down
pme1201	UPLC-MS/MS	C15H14O5	Phloretin	Flavonoids	Chalcones	60-82-2	38312.8	24691.3	46445.6	3097.79	3097.79	3097.79	1.35662	0.0342865	0.112834	11.7772	3.55792	up
Labn004625	UPLC-MS/MS	C19H28O10	2-Phenylethyl beta-primeveroside	Others	Alcohol compounds	129932-48-5	1.81273e+06	1.76177e+06	1.28493e+06	8.10401e+06	5.72217e+06	2.95889e+06	1.20843	0.114221	0.237435	0.289509	-1.78832	down
Lmmn001294	UPLC-MS/MS	C14H20O9	Koaburaside	Others	Others	41653-73-0	108063	116742	91904.4	389460	299334	329805	1.35164	0.00867648	0.0593722	0.310927	-1.68535	down
Yaap002576	UPLC-MS/MS	C15H18O8	p-Coumaric acid-4-O-glucoside	Phenolic acids	Phenolic acids	117405-48-8	508073	263866	284450	3182.58	3182.58	15912.9	1.32191	0.0474253	0.137344	47.4184	5.56738	up
MWSslk222	UPLC-MS/MS	C25H22O10	Isosilybin	Flavonoids	Flavanones	72581-71-6	5322.65	8829.96	8456.23	45186.9	63737.5	45466	1.34417	0.0164803	0.0784584	0.146439	-2.77162	down
MWSprf134	UPLC-MS/MS	C21H22O12	Plantagoside	Flavonoids	Flavanones	78708-33-5	722974	717482	985346	1.94975e+06	1.86485e+06	1.58397e+06	1.31355	0.00260636	0.0321992	0.449342	-1.15412	down
Lhfp110342	UPLC-MS/MS	C20H18O11	Fukinolic acid	Tannins	Tannin	50982-40-6	414590	128233	503045	812593	810517	726929	1.02326	0.0541188	0.147776	0.445043	-1.16798	down
MWS04412	UPLC-MS/MS	C8H18N2O2	N(6),N(6)-Dimethyl-L-lysine	Amino acids and derivatives	Amino acids and derivatives	2259-86-1	2.70677e+07	3.03646e+07	2.4533e+07	9.75153e+07	9.42363e+07	9.52447e+07	1.3658	3.08212e-05	0.0034404	0.285597	-1.80795	down
MWSmce084	UPLC-MS/MS	C14H16O3	Fraxinellone	Others	Ketone compounds	28808-62-0	23501.3	46081.7	137877	4700.27	4700.27	4700.27	1.26256	0.206676	0.339306	14.7126	3.87898	up
Cmpp003619	UPLC-MS/MS	C10H8O4	6,7-Dihydroxy-4-methylcoumarin	Lignans and Coumarins	Coumarins	529-84-0	494929	521919	443698	3.13094e+06	1.53496e+06	2.42549e+06	1.32363	0.0551959	0.14967	0.20596	-2.27956	down
mws0254	UPLC-MS/MS	C6H9N3O2	L-Histidine	Amino acids and derivatives	Amino acids and derivatives	71-00-1	5.93739e+06	2.96139e+06	6.39683e+06	1.22111e+07	1.00651e+07	9.9217e+06	1.15554	0.0162387	0.0784584	0.475051	-1.07385	down
Zbqp000579	UPLC-MS/MS	C6H9N3O2	3-(Pyrazol-1-yl)-L-alanine	Amino acids and derivatives	Amino acids and derivatives	2734-48-7	1.6441e+06	1.56167e+06	1.25217e+06	5.59106e+06	3.28014e+06	3.17861e+06	1.26793	0.081587	0.190373	0.369959	-1.43456	down
ML10181668	UPLC-MS/MS	C6H11NO2	Cycloleucine	Amino acids and derivatives	Amino acids and derivatives	52-52-8	1.11318e+07	1.43664e+07	9.51201e+06	3.28652e+07	3.21291e+07	2.88741e+07	1.33062	0.000536006	0.0172475	0.372971	-1.42286	down
MWS0811	UPLC-MS/MS	C6H11NO2	L-Pipecolic Acid	Alkaloids	Piperidine alkaloids	3105-95-1	1.01121e+07	1.04726e+07	8.88551e+06	3.19234e+07	2.96329e+07	2.9242e+07	1.36559	0.000153182	0.00853106	0.324568	-1.62341	down
Zmyn003693	UPLC-MS/MS	C16H12O4	6-Hydroxy-2'-methoxyflavone	Flavonoids	Flavones	61546-59-6	2782.42	2782.42	2782.42	107381	123641	115551	1.3719	0.00172871	0.0269158	0.0240851	-5.37571	down
Hmmn004152	UPLC-MS/MS	C27H32O15	Neoeriocitrin	Flavonoids	Flavanones	13241-32-2	20374.4	27562.1	38348	75495.3	70694	46729.2	1.18784	0.0365997	0.117966	0.447259	-1.16082	down
MWSslk049	UPLC-MS/MS	C25H22O10	Silibinin	Flavonoids	Flavanonols	22888-70-6	65950.8	49105.3	39019	336759	413477	424809	1.35372	0.00398808	0.0395531	0.131123	-2.93101	down
pmn001378	UPLC-MS/MS	C26H32O11	Pinoresinol-4-O-glucoside	Lignans and Coumarins	Lignans	41607-20-9	126121	178924	100743	300207	418820	437892	1.27976	0.013721	0.0717255	0.350748	-1.51149	down
mws2523	UPLC-MS/MS	C12H23O14P	Trehalose 6-phosphate	Others	Saccharides	4484-88-2	604567	1.61133e+06	1.49391e+06	521116	561754	508618	1.05383	0.15608	0.282179	2.33103	1.22097	up
Ypgn006093	UPLC-MS/MS	C42H32O9	ampelopsin E	Others	Stilbene	149496-36-6	1.83365e+06	1.58965e+06	1.6996e+06	4.08003e+06	3.8464e+06	4.13115e+06	1.36426	4.66871e-05	0.00482878	0.42487	-1.23491	down
Wbmn005986	UPLC-MS/MS	C31H40O15	Isomartynoside	Phenolic acids	Phenolic acids	94410-22-7	178258	371440	163833	510029	777036	676268	1.20797	0.0160756	0.0784584	0.363428	-1.46026	down
Wmzn000227	UPLC-MS/MS	C6H10O4	2,2-Dimethylsuccinic acid	Organic acids	Organic acids	597-43-3	18050.1	29846.9	13193.6	47266.9	64540	47699.8	1.22005	0.0126479	0.0683943	0.382997	-1.38459	down
Zmcp002924	UPLC-MS/MS	C27H31O16+	Cyanidin 3-O-sophoroside	Flavonoids	Anthocyanidins	38820-68-7	16050.7	17058	20920.9	32401.2	54577.1	23296.8	1.07375	0.178223	0.309062	0.489953	-1.02928	down
Cmyp003257	UPLC-MS/MS	C19H30O8	Icariside B1	Terpenoids	Terpene	109062-00-2	1.87538e+06	3.07001e+06	2.30038e+06	3.29857e+06	6.32696e+06	5.32875e+06	1.13257	0.0871322	0.197445	0.484528	-1.04535	down
Cmrp004395	UPLC-MS/MS	C16H28O7	2,6-Dimethyl-6-hydroxy-2,7-octadienyl-β-D-glucoside (Betulalbuside A; Betulabuside A)	Terpenoids	Monoterpenoids	64776-96-1	48065.5	13637.1	44016.4	65587.2	73503	117269	1.02195	0.0692149	0.173999	0.412385	-1.27793	down
MWSmce129	UPLC-MS/MS	C15H20O2	Atractylenolide Ⅱ	Terpenoids	Sesquiterpenoids	73069-14-4	3897.54	144767	17414.1	779.508	779.508	779.508	1.15848	0.347936	0.474846	71.0187	6.15013	up
Qmqp102534	UPLC-MS/MS	C15H20O2	Isoalantolactone	Terpenoids	Sesquiterpenoids	470-17-7	33401.5	24703.4	81306.7	4131.78	4131.78	4131.78	1.30992	0.137909	0.262063	11.2471	3.49148	up
Hmcp003285	UPLC-MS/MS	C15H20O3	Santamarin	Terpenoids	Sesquiterpenoids	4290-13-5	16772.8	141751	31339.3	7841.31	9903.79	14070.5	1.00285	0.313406	0.443175	5.96763	2.57716	up
MWSslk234	UPLC-MS/MS	C15H22O	Aristolone	Terpenoids	Sesquiterpenoids	25274-27-5	45430.6	200347	59219.7	29470.4	34221.3	16473.3	1.03125	0.268486	0.400265	3.80462	1.92775	up
Lsmp010418	UPLC-MS/MS	C13H22O3	Corchoionol A	Terpenoids	Monoterpenoids	189351-22-2	20528.8	29463	33353.5	35914.8	62844.6	78232.6	1.09306	0.117358	0.239008	0.470899	-1.08651	down
Zmsn003589	UPLC-MS/MS	C21H32O9	Lactuside B	Terpenoids	Sesquiterpenoids	106009-42-1	109090	122584	87934.1	247679	237767	220611	1.32931	0.000724494	0.0179927	0.452666	-1.14348	down
mws1629	UPLC-MS/MS	C15H22O9	Aucubin	Terpenoids	Sesquiterpenoids	479-98-1	75195.3	73483.1	56616.8	206293	184026	185487	1.34871	0.000232351	0.0108531	0.356535	-1.48788	down
Zmdn004764	UPLC-MS/MS	C24H30O11	Syringopicroside	Terpenoids	Monoterpenoids	29118-80-7	6.98794e+06	6.36229e+06	6.05757e+06	1.97935e+07	2.19495e+07	1.59837e+07	1.348	0.0162742	0.0784584	0.336202	-1.5726	down
Hmcn001415	UPLC-MS/MS	C17H24O10	Majoroside	Terpenoids	Monoterpenoids	134140-02-6	45965.5	60228.1	40229.6	24907.5	4981.49	4981.49	1.15643	0.0143738	0.0735453	4.19906	2.07007	up
mws1429	UPLC-MS/MS	C13H20O3	Vomifoliol (Blumenol A)	Terpenoids	Monoterpenoids	189351-15-3	17349.1	25955.5	20885.7	69359.1	50784.1	56973.2	1.31939	0.0100067	0.0629063	0.362418	-1.46427	down
Zahp009811	UPLC-MS/MS	C13H14O3	Eupatoriochromene	Others	Others	19013-03-7	1.17917e+06	8.05537e+06	2.36006e+06	549076	620056	440834	1.13193	0.257405	0.392339	7.20177	2.84835	up
Lmhn003439	UPLC-MS/MS	C17H20O9	Phellodenol H	Lignans and Coumarins	Coumarins	917092-48-9	696877	606027	782103	2.34186e+06	2.12473e+06	2.24858e+06	1.36017	6.09965e-05	0.00528612	0.310492	-1.68737	down
MWSHY0019	UPLC-MS/MS	C28H34O15	Hesperetin-7-O-neohesperidoside(Neohesperidin)	Flavonoids	Flavanones	13241-33-3	31292.5	19938	15505.4	57310.6	83469.6	64784.6	1.27124	0.0116695	0.0667884	0.324646	-1.62306	down
Lfmp123024	UPLC-MS/MS	C15H20O10	Erigeside C	Others	Others	112667-09-1	25907	24503.1	20053	47612	59481.9	50962	1.32996	0.00548622	0.0481623	0.445811	-1.16549	down
pme1266	UPLC-MS/MS	C6H6N4O2	3-Methylxanthine	Nucleotides and derivatives	Nucleotides and derivatives	1076-22-8	16464.8	29787.4	21000.7	90184.3	68479.1	66221.5	1.30713	0.00892298	0.0596283	0.299055	-1.74152	down
Lmwp102904	UPLC-MS/MS	C13H18N2O	N,N-Dimethyl-5-methoxytryptamine	Alkaloids	Plumerane	1019-45-0	226977	143581	144737	30417.8	19244	18534.6	1.3408	0.030606	0.108124	7.55605	2.91763	up
pme2828	UPLC-MS/MS	C6H5NO3	4-Nitrophenol	Others	Others	100-02-7	9.46756e+06	8.4616e+06	7.8378e+06	3.21666e+06	3.13707e+06	2.72017e+06	1.3582	0.00390294	0.0392463	2.83968	1.50573	up
pme1651	UPLC-MS/MS	C10H9NO2	Indole-3-acetic acid (IAA)	Alkaloids	Plumerane	87-51-4	29404.2	41988.9	29187.6	148748	62144.4	75608.2	1.18566	0.144699	0.268403	0.351067	-1.51018	down
Lmyp004617	UPLC-MS/MS	C21H22O9	Pinocembrin-7-O-glucoside (Pinocembroside)	Flavonoids	Flavanones	75829-43-5	229372	189249	190495	77035.6	60057.9	58647.3	1.3481	0.00334687	0.037279	3.11185	1.63777	up
pme3827	UPLC-MS/MS	C9H11NO4	3,4-Dihydroxy-L-phenylalanine (L-Dopa)	Amino acids and derivatives	Amino acids and derivatives	59-92-7	221349	161728	141956	643599	525173	551044	1.33394	0.00144942	0.0249852	0.305285	-1.71177	down
mws1077	UPLC-MS/MS	C16H18O9	Scopoletin-7-O-glucoside (Scopolin)	Lignans and Coumarins	Coumarins	531-44-2	2.11667e+06	3.04823e+06	1.34827e+06	1.18555e+06	910753	1.04815e+06	1.10728	0.146471	0.270524	2.07132	1.05055	up
Lmdp003146	UPLC-MS/MS	C10H14O2	Rhododendrol	Others	Alcohol compounds	501-96-2	225690	209629	144124	92134.5	107730	78619.1	1.24778	0.0449834	0.133143	2.08071	1.05708	up
pme0008	UPLC-MS/MS	C6H13N3O3	L-Citrulline	Amino acids and derivatives	Amino acids and derivatives	372-75-8	110858	104544	95351.2	441115	338404	397151	1.36078	0.0092281	0.0601759	0.264095	-1.92087	down
Lmyp005841	UPLC-MS/MS	C21H20O9	Chrysin-7-O-glucoside	Flavonoids	Flavones	31025-53-3	82587.7	62315.7	64936.7	17246.2	12146.7	18208.1	1.34333	0.00901312	0.0596283	4.40831	2.14023	up
NK10251888	UPLC-MS/MS	C8H18N4O2	NG,NG-Dimethyl-L-arginine	Amino acids and derivatives	Amino acids and derivatives	30315-93-6	262048	268556	253647	734079	864331	674668	1.35845	0.0121199	0.0674987	0.345017	-1.53526	down
pme3388	UPLC-MS/MS	C7H16N4O2	Homoarginine	Amino acids and derivatives	Amino acids and derivatives	156-86-5	498765	480839	360459	1.12017e+06	1.04062e+06	1.08579e+06	1.33631	0.000930125	0.0189468	0.412761	-1.27662	down
pme2679	UPLC-MS/MS	C6H13NO2	L-Allo-isoleucine	Amino acids and derivatives	Amino acids and derivatives	1509-34-8	1.34948e+06	1.58174e+06	1.34063e+06	3.6583e+06	2.99997e+06	2.89171e+06	1.33924	0.0116015	0.0666627	0.447315	-1.16064	down
mws4532g	UPLC-MS/MS	C5H12N2O2	D-Ornithine	Amino acids and derivatives	Amino acids and derivatives	348-66-3	182210	303092	621467	527920	1.02621e+06	1.0191e+06	1.01692	0.0844309	0.194985	0.430108	-1.21723	down
MWS20987	UPLC-MS/MS	C7H15N3O2	N5-(1-Iminoethyl)-L-ornithine	Amino acids and derivatives	Amino acids and derivatives	36889-13-1	151706	142833	176340	445232	455026	456492	1.36259	0.000361627	0.0141523	0.347065	-1.52672	down
mws1350	UPLC-MS/MS	C9H10O4	Syringaldehyde; 4-Hydroxy-3,5-Dimethoxybenzaldehyde	Others	Aldehyde compounds	134-96-3	34918.4	36032.6	19147	160791	188025	158729	1.33388	0.000747629	0.0179927	0.177517	-2.49397	down
Zmyn000155	UPLC-MS/MS	C7H14N2O3	N-α-Acetyl-L-ornithine	Amino acids and derivatives	Amino acids and derivatives	6205-08-9	610871	693802	587747	2.37136e+06	2.54705e+06	2.18542e+06	1.36531	0.00180693	0.0275414	0.266394	-1.90836	down
mws0749	UPLC-MS/MS	C7H6O3	4-Hydroxybenzoic acid	Phenolic acids	Phenolic acids	99-96-7	2.29136e+06	2.08042e+06	2.01278e+06	5.59604e+06	6.05267e+06	5.98097e+06	1.36646	0.000107953	0.00781582	0.362148	-1.46535	down
Zmtn001661	UPLC-MS/MS	C14H20O8	Vanilloloside	Others	Alcohol compounds	74950-96-2	2.01772e+06	2.22152e+06	2.03928e+06	5.57119e+06	2.58352e+06	5.23495e+06	1.12376	0.128219	0.250894	0.468908	-1.09262	down
mws0853	UPLC-MS/MS	C11H14O4	Sinapyl alcohol	Others	Alcohol compounds	537-33-7	342161	227639	262834	2.0765e+06	2.59048e+06	1.92609e+06	1.35788	0.00926742	0.0601759	0.126289	-2.9852	down
mws0214	UPLC-MS/MS	C6H14O6	D-Sorbitol	Others	Saccharides	50-70-4	120613	93267.1	89769.1	171334	331661	225139	1.22367	0.0896142	0.20118	0.417023	-1.2618	down
pmn001637	UPLC-MS/MS	C20H18O10	Kaempferol-3-O-arabinoside (Juglanin)	Flavonoids	Flavonols	5041-67-8	24463.9	50735.3	24686.2	19699.5	13718.2	14676.7	1.07968	0.181794	0.314501	2.07686	1.05441	up
pme3443	UPLC-MS/MS	C11H12O4	Sinapinaldehyde	Phenolic acids	Phenolic acids	4206-58-0	34020.1	50178.2	33311.4	172717	221901	263558	1.34304	0.0171837	0.080207	0.178538	-2.4857	down
pme3083	UPLC-MS/MS	C8H7NO3	2-(Formylamino)benzoic acid	Phenolic acids	Phenolic acids	3342-77-6	87661.8	93844.5	66665.1	33338.1	45359	27168.9	1.26567	0.0122758	0.0677302	2.3442	1.2291	up
Lmyn005812	UPLC-MS/MS	C33H56O14	Gingerglycolipid A	Lipids	Glycerol ester	145937-22-0	40607.6	32005.8	33548	99578.3	112197	108208	1.35739	0.000191769	0.00957521	0.331771	-1.59174	down
MWSmce199	UPLC-MS/MS	C5H10O5	L-Xylose	Others	Saccharides	609-06-3	37283.9	50890.6	65732.7	7456.77	7456.77	7456.77	1.35223	0.0333584	0.111122	6.87997	2.7824	up
Lcsn004327	UPLC-MS/MS	C14H14N2O5	Indole-3-acetyl-L-aspartic acid	Alkaloids	Plumerane	2456-73-7	11801.1	11801.1	11801.1	128590	152244	150425	1.37085	0.00330056	0.0371366	0.0820931	-3.6066	down
Zbrn008158	UPLC-MS/MS	C16H12O6	Chrysoeriol; 5,7,4'-Trihydroxy-3'-Methoxyflavone	Flavonoids	Flavones	491-71-4	6637.22	6637.22	6637.22	73528.3	65903.3	57232	1.36967	0.00632374	0.0517332	0.101247	-3.30405	down
Yphn012690	UPLC-MS/MS	C25H28O5	6-Geranylnaringenin; Mimulone; Bonannione A	Flavonoids	Flavanones	97126-57-3	30676.5	87226.6	36507.4	164384	182148	156512	1.22518	0.0127541	0.0684894	0.306953	-1.70391	down
MW0155976	UPLC-MS/MS	C12H19N3O4	Pro-Pro-Gly	Amino acids and derivatives	Amino acids and derivatives	16875-10-8	2.18327e+06	1.81867e+06	2.27551e+06	8.52862e+06	1.00433e+07	9.73116e+06	1.36323	0.00206296	0.0299948	0.221794	-2.17271	down
KMW0148*011	GC-MS	C10H16	.alpha.-Pinene	Terpenoids	-	80-56-8	2.1073e+06	2.07407e+06	2.14505e+06	983674	1.04391e+06	987577	1.3703	2.6442e-06	0.000796942	2.0982	1.06915	up
KMW0193*119	GC-MS	C10H16	.beta.-Pinene	Terpenoids	-	127-91-3	199121	193893	199233	93123.4	99556.7	93276.6	1.36975	4.40299e-06	0.000796942	2.0711	1.0504	up
NMW0783*011	GC-MS	C10H16	(1S)-2,6,6-Trimethylbicyclo[3.1.1]hept-2-ene	Terpenoids	-	7785-26-4	2.1073e+06	2.07407e+06	2.14505e+06	983674	1.04391e+06	987577	1.3703	2.6442e-06	0.000796942	2.0982	1.06915	up
WMW0023*011	GC-MS	C10H16	(+)-alpha-Pinene	Terpenoids	-	7785-70-8	2.1073e+06	2.07407e+06	2.14505e+06	983674	1.04391e+06	987577	1.3703	2.6442e-06	0.000796942	2.0982	1.06915	up
XMW0004*119	GC-MS	C10H16	Bicyclo[3.1.1]heptane, 6,6-dimethyl-2-methylene-, (1S)-	Terpenoids	-	18172-67-3	199121	193893	199233	93123.4	99556.7	93276.6	1.36975	4.40299e-06	0.000796942	2.0711	1.0504	up
D371	GC-MS	C7H12O2	3-Hexen-1-ol, formate, (Z)-	Ester	-	33467-73-1	5515.44	4135.9	5851.9	2084.74	2136.11	2048.45	1.33454	0.0276411	0.104274	2.47288	1.30619	up
KMW0129	GC-MS	C6H8O	2,4-Hexadienal, (E,E)-	Aldehyde	-	142-83-6	10861.1	11456.8	10157.1	4809.01	4288.38	5821.35	1.33261	0.000661447	0.0179927	2.1768	1.12221	up
KMW0132	GC-MS	C6H8N2	Pyrazine, 2,3-dimethyl-	Heterocyclic compound	-	5910-89-4	26241.7	25560.4	24443.3	11067	11797	11564.8	1.36918	0.000328617	0.0135918	2.21458	1.14704	up
KMW0141	GC-MS	C2H6O2S	Dimethyl sulfone	Sulfur compounds	-	67-71-0	270606	289347	261123	116391	105919	128505	1.35692	0.000168844	0.00905503	2.34048	1.22681	up
KMW0488	GC-MS	C13H28	Tridecane	Hydrocarbons	-	629-50-5	2441.66	1956.6	2228.5	6699.59	5049.47	4149.33	1.29314	0.0493877	0.14124	0.416819	-1.26251	down
KMW0604	GC-MS	C15H24	(1S,2E,6E,10R)-3,7,11,11-Tetramethylbicyclo[8.1.0]undeca-2,6-diene	Terpenoids	-	24703-35-3	3721.74	8259.13	3661.27	1472.26	1659.79	1648.95	1.23237	0.140316	0.264851	3.27173	1.71005	up
NMW0778	GC-MS	C9H12	Benzene, (1-methylethyl)-	Aromatics	-	98-82-8	226245	222438	228289	98720.5	103897	106304	1.37013	3.31187e-06	0.000796942	2.19141	1.13186	up
WMW0036	GC-MS	C20H32	(4aS,4bR,10aS)-7-Isopropyl-1,1,4a-trimethyl-1,2,3,4,4a,4b,5,6,10,10a-decahydrophenanthrene	Terpenoids	-	35241-40-8	1405.41	281.083	281.083	10106.8	7123.91	7924.17	1.28115	0.00603392	0.050754	0.0782187	-3.67634	down
WMW0085	GC-MS	C4H10S2	Diethyl diSulfur compounds	Sulfur compounds	-	110-81-6	30176.1	29646.8	31910.4	14052.2	15053.9	14715.6	1.36811	0.000412439	0.0153131	2.09333	1.0658	up
XMW0023	GC-MS	C10H16	4-methyl-1-(1-methylethyl)-Bicyclo[3.1.0]hex-2-ene	Hydrocarbons	-	28634-89-1	9734.78	8988.31	9169.56	18564.4	21785.1	19781.5	1.35901	0.00536532	0.0479567	0.463865	-1.10822	down
XMW0519	GC-MS	C10H14	Cyclobutanespiro-2'-bicyclo[1.1.0]butane-4'-spirocyclobutane	Hydrocarbons	-	76308-11-7	778910	764570	792086	367460	388904	367196	1.37022	3.26718e-06	0.000796942	2.07872	1.0557	up
XMW0651	GC-MS	C7H9N	Pyridine, 2,3-dimethyl-	Heterocyclic compound	-	583-61-9	121267	112207	116160	53039.6	55602.8	52842.2	1.36909	0.000653184	0.0179927	2.16512	1.11445	up
XMW0979	GC-MS	C15H24	(4R,4aS,6S)-4,4a-Dimethyl-6-(prop-1-en-2-yl)-1,2,3,4,4a,5,6,7-octahydronaphthalene	Terpenoids	-	823810-22-6	5846.34	10639.2	6026.49	2108.92	2249.16	2717.79	1.2856	0.0797458	0.189598	3.18152	1.66972	up
XMW1424	GC-MS	C2H3N3	1H-1,2,3-Triazole	Heterocyclic compound	-	288-36-8	10130.5	10082	10694.1	4940.03	5102.2	5089.18	1.36997	0.000729346	0.0179927	2.04254	1.03036	up

## Sheet: Table S2
Table S2. Significant metabolite flavor characteristics differences between SH363 and SH361
Odor	Count	IndexList
green	5	KMW0193*119;XMW0004*119;D371;KMW0129;KMW0604
fresh	4	KMW0148*011;NMW0783*011;XMW0004*119;D371
pine	4	KMW0148*011;KMW0193*119;NMW0783*011;XMW0004*119
woody	4	KMW0148*011;KMW0193*119;XMW0004*119;KMW0604
resinous	3	KMW0193*119;NMW0783*011;XMW0004*119
caramel	2	KMW0132;XMW0651
coffee	2	KMW0132;XMW0651
dry	2	KMW0193*119;XMW0004*119
hay	2	KMW0193*119;XMW0004*119
sweet	2	KMW0148*011;KMW0129
alkane	1	KMW0488
apple	1	D371
aromatic	1	WMW0023*011
banana	1	D371
burnt	1	KMW0141
buttery	1	KMW0132
camphor	1	KMW0148*011
citrus	1	KMW0129
cocoa	1	KMW0132
earthy	1	KMW0148*011
floral	1	KMW0129
fruity	1	D371
garlic	1	WMW0085
gassy	1	WMW0085
greasy	1	WMW0085
guava	1	D371
harsh	1	WMW0023*011
minty	1	WMW0023*011
nut skin	1	KMW0132
nutty	1	KMW0132
peanut	1	KMW0132
ripe onion	1	WMW0085
roasted	1	KMW0132
sharp	1	NMW0783*011
spicy	1	KMW0129
sulfury	1	KMW0141
terpene	1	WMW0023*011
vegetable	1	D371
walnut	1	KMW0132
warm	1	NMW0783*011
waxy	1	D371
weedy	1	KMW0604
